# Supplementary material for: Genetic Structure and Geographical Differentiation of Traditional Rice (Oryza sativa L.) from Northern Vietnam
Source: Plants (Basel). 2021 Oct 3;10(10):2094. doi: 10.3390/plants10102094 (PMC8540186; doi:10.3390/plants10102094)
Supplement: Supplementary file 1 [file plants-10-02094-s001.zip]

Archive with 2 entries (2 files):
- plants-1391621-supplementary/Figure S1-S4.pdf
- plants-1391621-supplementary/Tables  S1-S11.xlsx
